# Supplementary material for: Seasonal Variation in the Rhizosphere and Non-Rhizosphere Microbial Community Structures and Functions of Camellia yuhsienensis Hu
Source: Microorganisms. 2020 Sep 10;8(9):1385. doi: 10.3390/microorganisms8091385 (PMC7564921; doi:10.3390/microorganisms8091385)
Supplement: Supplementary file 1 [file microorganisms-08-01385-s001.zip]

Archive with 9 entries (8 files):
- Supplementary Material/
- Supplementary Material/Figure S1.jpg
- Supplementary Material/Figure S2.jpg
- Supplementary Material/Figure S3.jpg
- Supplementary Material/Figure S4.jpg
- Supplementary Material/Figure S5.jpg
- Supplementary Material/Figure S6.jpg
- Supplementary Material/Figure S7.jpg
- Supplementary Material/Table S1 to S3.docx
